# Supplementary material for: Comparison of methods for donor-derived cell-free DNA quantification in plasma and urine from solid organ transplant recipients
Source: Front Genet. 2023 Jan 27;14:1089830. doi: 10.3389/fgene.2023.1089830 (PMC9916053; doi:10.3389/fgene.2023.1089830)
Supplement: Supplementary file 4 [file DataSheet1.xlsx]

## Sheet: Sheet1
hg19 coordinates
chromosome	start position	end position	rsID/name
1	4367322	4367323	rs1490413
1	14155401	14155402	rs7520386
1	27931697	27931698	rs4908343
1	89388943	89388944	rs7532151
1	107984097	107984098	rs776284
1	158582645	158582646	rs2251969
1	158813818	158813819	rs857870
1	227819513	227819514	rs12070036
1	239881925	239881926	rs891700
2	7968274	7968275	rs798443
2	60000719	60000720	rs2192512
2	106738834	106738835	rs10185531
2	109579737	109579738	rs260690
2	134516741	134516742	rs10496711
2	169789015	169789016	rs497692
3	2741023	2741024	rs7652776
3	30693521	30693522	rs9831477
3	45989043	45989044	rs2234358
3	134414218	134414219	rs1984630
3	193207379	193207380	rs6444724
4	19242238	19242239	rs17497475
4	46329654	46329655	rs279844
4	58706854	58706855	rs1480320
4	110659066	110659067	rs10033900
4	154809706	154809707	rs6535964
4	157489905	157489906	rs1554472
4	169663614	169663615	rs6811238
5	15555485	15555486	rs983889
5	25902341	25902342	rs10038113
5	53815494	53815495	rs2548612
5	113993770	113993771	rs285890
5	156906985	156906986	rs3822585
5	178690724	178690725	rs338882
6	12535110	12535111	rs2504853
6	33636906	33636907	rs2077163
6	41978273	41978274	rs4607417
6	123894977	123894978	rs1358856
6	127463375	127463376	rs2503107
6	133135885	133135886	rs9483504
6	145868995	145868996	rs447818
6	148761455	148761456	rs2272998
6	152697705	152697706	rs214955
6	164782888	164782889	rs9456955
6	165045333	165045334	rs727811
7	4457002	4457003	rs917118
7	13894275	13894276	rs1019029
7	24149291	24149292	rs2813838
7	50742179	50742180	rs1800504
7	100804139	100804140	rs1048303
7	103489728	103489729	rs39395
7	116140523	116140524	rs2270188
7	124392511	124392512	rs2267708
8	4190792	4190793	rs10108270
8	11718527	11718528	rs1293288
8	94935936	94935937	rs4735258
8	108377868	108377869	rs1283661
9	6903190	6903191	rs1557004
9	14442594	14442595	rs424539
9	17602495	17602496	rs1008730
9	27202869	27202870	rs639225
9	91669361	91669362	rs2297313
9	97365641	97365642	rs9695
9	104184021	104184022	rs4577
10	3374177	3374178	rs735155
10	17193345	17193346	rs3780962
10	92792387	92792388	rs7907658
10	104581287	104581288	rs619824
11	5709027	5709028	rs1498553
11	16133412	16133413	rs4617548
11	24010529	24010530	rs2946788
11	44082930	44082931	rs178503
11	64201638	64201639	rs550840
12	6945913	6945914	rs2269355
12	106328253	106328254	rs2111980
13	20901723	20901724	rs1335873
13	106938410	106938411	rs354439
14	53216722	53216723	rs722290
14	63669646	63669647	rs1957779
14	104723432	104723433	rs10143250
15	35006072	35006073	rs634990
15	55210704	55210705	rs1528460
15	94879683	94879684	rs2117215
16	7520253	7520254	rs7205345
17	18872336	18872337	rs8415
17	40514200	40514201	rs744166
17	62400574	62400575	rs6808
17	71192662	71192663	rs1052706
17	71192872	71192873	rs11544800
17	73782190	73782191	rs2125345
17	74267009	74267010	rs8901
18	1127985	1127986	rs1493232
18	9749878	9749879	rs9951171
18	22739000	22739001	rs7229946
18	23417132	23417133	rs1785745
18	29311033	29311034	rs985492
18	47455922	47455923	rs2298628
18	48509147	48509148	rs620898
18	57831467	57831468	rs633265
18	73481576	73481577	rs7230112
19	4569808	4569809	rs8103778
19	10267076	10267077	rs2228611
19	34224815	34224816	rs108295
19	49905028	49905029	rs8105430
20	4447482	4447483	rs1031825
20	6100087	6100088	rs10373
20	51296161	51296162	rs1523537
21	16685597	16685598	rs722098
21	18565024	18565025	rs18579
21	35721559	35721560	rs8128316
21	42415928	42415929	rs914165
21	43729033	43729034	rs225436
22	20787849	20787850	rs1155419
22	31205333	31205334	rs4444
22	38563470	38563471	rs132985
22	48362289	48362290	rs1028528
X	7158355	7158400	STS
X	11315020	11315070	AmelX
X	90596158	90596159	rs525869
Y	2654500	2654530	SRY
Y	2657290	2657350	SRY
Y	23550923	23550924	rs2033003
